# Supplementary material for: Hawks steer attacks using a guidance system tuned for close pursuit of erratically manoeuvring targets
Source: Nat Commun. 2019 Jun 11;10:2462. doi: 10.1038/s41467-019-10454-z (PMC6560099; doi:10.1038/s41467-019-10454-z)
Supplement: Supplementary file 7 — Supplementary Data 1 [file 41467_2019_10454_MOESM7_ESM.zip]

Archive with 26 entries (23 files):
- SupplementaryData1/
- SupplementaryData1/goodnessOfFitPN.m
- __MACOSX/
- __MACOSX/SupplementaryData1/
- __MACOSX/SupplementaryData1/._goodnessOfFitPN.m
- SupplementaryData1/trajectoryData.mat
- __MACOSX/SupplementaryData1/._trajectoryData.mat
- SupplementaryData1/fitPP.m
- __MACOSX/SupplementaryData1/._fitPP.m
- SupplementaryData1/findGlobalOptimum.m
- __MACOSX/SupplementaryData1/._findGlobalOptimum.m
- SupplementaryData1/optimizationCode.m
- __MACOSX/SupplementaryData1/._optimizationCode.m
- SupplementaryData1/fitPNP.m
- __MACOSX/SupplementaryData1/._fitPNP.m
- SupplementaryData1/goodnessOfFitPP.m
- __MACOSX/SupplementaryData1/._goodnessOfFitPP.m
- SupplementaryData1/README.txt
- __MACOSX/SupplementaryData1/._README.txt
- SupplementaryData1/fitGlobalPNP.m
- __MACOSX/SupplementaryData1/._fitGlobalPNP.m
- SupplementaryData1/fitPN.m
- __MACOSX/SupplementaryData1/._fitPN.m
- SupplementaryData1/goodnessOfFitPNP.m
- __MACOSX/SupplementaryData1/._goodnessOfFitPNP.m
- __MACOSX/._SupplementaryData1
