# Supplementary material for: Hawks steer attacks using a guidance system tuned for close pursuit of erratically manoeuvring targets
Source: Nat Commun. 2019 Jun 11;10:2462. doi: 10.1038/s41467-019-10454-z (PMC6560099; doi:10.1038/s41467-019-10454-z)
Supplement: Supplementary file 7 — Supplementary Data 1 [file 41467_2019_10454_MOESM7_ESM.zip › SupplementaryData1/fitPP.m]

%Function fitPP simulates the trajectory followed by a bird pursuing a lure,
%where the bird's steering is commanded by a delayed proportional pursuit (PP) 
%guidance law for delay tau and guidance constant K, assuming flight at
%the speed given in the variable birdSpeed. The initial conditions for the
%simulation are set by the bird's initial position and velocity, and the 
%lure's position and velocity are taken as given.
%
%This function takes the following variables as arguments:
%
    %birdPos    bird's measured 3D position  (size: n-by-3)
    %birdVel    bird's measured 3D velocity  (size: n-by-3)
    %birdSpeed  bird's measured groundspeed  (size: n-by-1)
    %lurePos    lure's measured 3D position  (size: n-by-3)
    %lureVel    lure's measured 3D velocity  (size: n-by-3)
%    
%These variables are all measured in SI units in an inertial frame of reference, 
%and are sampled at a rate 1/stepSize, where the data are assumed to have been 
%upsampled such that stepSize is appropriately small to serve as the integration
%step size for the numerical integration. For 2D analysis, simply set third column
%of all position and velocity variables to zero.
%
%This function takes the following parameters as arguments:
%
    %stepSize   sampling interval of the variables      (units: s)
    %tauMax     maximum time delay tau to be fitted     (units: stepSize)
    %K          guidance constant of PP guidance law   (units: 1/s)
    %tau        time delay of PP guidance law           (units: stepSize)
%
%The output of this function in variable simPos is the simulated position
%of the bird. 
%
%Note: rows 1:tauMax of simPos will be identical to the corresponding rows 
%of birdPos, because the simulation only begins at time tauMax to ensure that 
%simulations assuming different time delays run on the same section of data.
%
%Copyright. Graham K. Taylor & Caroline H. Brighton, University of Oxford, November 2018.

function [simPos] = fitPP(birdPos,birdVel,birdSpeed,lurePos,lureVel,stepSize,tauMax,K,tau)

%Initializes matrices for bird's simulated position and velocity
simPos=birdPos*nan; simPos(1:tauMax,:)=birdPos(1:tauMax,:);
simVel=birdVel*nan; simVel(1:tauMax,:)=birdVel(1:tauMax,:);

for t=tauMax+1:length(birdPos)
   
    %% Uses PP guidance law to compute bird's commanded acceleration at time step (t-1)
      
        %Calculates line-of-sight vector (r) lagged by tau
        r=lurePos(t-tau,:)-simPos(t-tau,:);
    
        %Defines velocity vector (v) lagged by tau
        v=simVel(t-tau,:);
    
        %Calculates deviation angle (delta) lagged by tau
        delta=acos(dot(r,v)/(norm(r)*norm(v)));
    
        %Creates unit vector normal to line of sight (r) and velocity (v)
        n=cross(r,v)/(norm(r)*norm(v)); n=n/norm(n); 
    
        %Calculates commanded acceleration under delayed PP guidance law
        birdAcc=-K*delta*cross(n,simVel(t-1,:));
    
        
    %% Computes bird's velocity and position at time step t
    
        %Applies commanded acceleration to bird's simulated velocity
        simVel(t,:)=simVel(t-1,:)+birdAcc/stepSize;
        
        %Adjusts simulated velocity of bird to match its measured speed
        simVel(t,:)=birdSpeed(t,:)*simVel(t,:)/norm(simVel(t,:));
        
        %Computes position of bird at time step t
        simPos(t,:)=simPos(t-1,:)+simVel(t,:)/stepSize;              
    
end
