# Supplementary material for: Hawks steer attacks using a guidance system tuned for close pursuit of erratically manoeuvring targets
Source: Nat Commun. 2019 Jun 11;10:2462. doi: 10.1038/s41467-019-10454-z (PMC6560099; doi:10.1038/s41467-019-10454-z)
Supplement: Supplementary file 7 — Supplementary Data 1 [file 41467_2019_10454_MOESM7_ESM.zip › SupplementaryData1/findGlobalOptimum.m]

clear all
close all

load PNPglobaloutput

medianError=median(allError,1);
indexK=allK(1,:,:,:);
indexN=allN(1,:,:,:);
indexDelay=allDelay(1,:,:,:);

vecMedianError=medianError(:);
vecIndexK=indexK(:);
vecIndexN=indexN(:);
vecIndexDelay=indexDelay(:);

[minError indexMinError] = min(vecMedianError)

bestK=vecIndexK(indexMinError)
bestN=vecIndexN(indexMinError)
bestDelay=vecIndexDelay(indexMinError)


figure(1)
Tri=delaunay(vecIndexN(vecIndexDelay==bestDelay),vecIndexK(vecIndexDelay==bestDelay));
p=trisurf(Tri,vecIndexN(vecIndexDelay==bestDelay),vecIndexK(vecIndexDelay==bestDelay),vecMedianError(vecIndexDelay==bestDelay));
shading interp
set(p,'edgecolor','black')
hold on
plot3(bestN,bestK,minError+0.01,'.r', 'MarkerSize',20)
xlabel('N')
ylabel('K')
zlabel('median prediction error')

figure(2)
Tri=delaunay(vecIndexN(vecIndexK==bestK),vecIndexDelay(vecIndexK==bestK));
p=trisurf(Tri,vecIndexN(vecIndexK==bestK),vecIndexDelay(vecIndexK==bestK),vecMedianError(vecIndexK==bestK));
shading interp
set(p,'edgecolor','black')
hold on
plot3(bestN,bestDelay,minError+0.01,'.r', 'MarkerSize',20)
xlabel('N')
ylabel('delay')
zlabel('median prediction error')

figure(3)
Tri=delaunay(vecIndexK(vecIndexN==bestN),vecIndexDelay(vecIndexN==bestN));
p=trisurf(Tri,vecIndexK(vecIndexN==bestN),vecIndexDelay(vecIndexN==bestN),vecMedianError(vecIndexN==bestN));
shading interp
set(p,'edgecolor','black')
hold on
plot3(bestK,bestDelay,minError+0.01,'.r','MarkerSize',20)
xlabel('K')
ylabel('delay')
zlabel('median prediction error')
