# Supplementary material for: Hawks steer attacks using a guidance system tuned for close pursuit of erratically manoeuvring targets
Source: Nat Commun. 2019 Jun 11;10:2462. doi: 10.1038/s41467-019-10454-z (PMC6560099; doi:10.1038/s41467-019-10454-z)
Supplement: Supplementary file 7 — Supplementary Data 1 [file 41467_2019_10454_MOESM7_ESM.zip › SupplementaryData1/optimizationCode.m]

%This code is provided as an example of how the supplied functions may be
%used to optimise the fitted guidance constants and time delay in a PN, PP,
%or PNP model of steering, independently for each flight. 
    %The code is not itself optimised, and will take a long time to run.

%Copyright. Graham K. Taylor & Caroline H. Brighton, University of Oxford, November 2018.

%Load in dataset
load trajectoryData

%Set guidance law as either 'PP' (Proportional Pursuit), 'PN' (Proportional Navigation)
%or 'PNP' (Proportional Navigation-Pursuit). 
guidanceLaw='PNP';

%% Definitions

%Sampling frequency of data (Hz)
samplingFrequency=250;
%Upsampling factor, set to a default value of 64
upSamplingFactor=64;    %This factor determines the integration step size. 
                        %Setting this to a smaller value will speed up the
                        %code, but will reduce the accuracy of integration.
                        %One approach to optimising this factor is to begin
                        %with a small initial value, then to double it, and
                        %to keep doing so until the solutions that the code
                        %provides remain stable to the desired precision.
%Maximum time delay (s)
maximumDelay=0.404;     %This value determines the starting point of the 
                        %simulations, which all begin at this time after 
                        %the start of the flight, to ensure that the same
                        %section of flight is compared for different
                        %time delays.
%Maximum time delay (number of upsampled time steps)
maxDelay=maximumDelay*samplingFrequency*upSamplingFactor+1;
%Creates options for optimisation (defaults may be modified here if required)
options=optimset('fminsearch');


%% Optimization routine

for flight=1:50
    
    %Display flight number
    disp(strcat('Flight number:',{' '},num2str(flight)))
    %% Initial processing of position data
    
    %Defines positions of bird and lure
    birdPos=trajectoryData.bird{1,flight};
    lurePos=trajectoryData.lure{1,flight};
     
    %Identifies beginning and end of tracking
    startOfTracking=find(isnan(birdPos(:,1)+lurePos(:,1))==0, 1, 'first'); 
    endOfTracking=find(isnan(birdPos(:,1)+lurePos(:,1))==0, 1, 'last');
    
    %Brings end time of tracking forward to first near miss,
    %for those flights on which this occurs
    if flight==2 || flight==5 || flight==6 || flight==18 || flight==24 || flight==30 || flight==35 || flight==38 || flight==41 || flight==43 || flight==44 || flight==46 || flight==47 || flight==50
        endOfTracking=indexOfNearMiss(flight);
    end
        
    %Cuts data to start and end of tracking
    birdPos=birdPos(startOfTracking:endOfTracking,:);
    lurePos=lurePos(startOfTracking:endOfTracking,:);
    
    %Interpolates missing data points so as to remove NaNs
    birdPos(isnan(birdPos)) = pchip(find(~isnan(birdPos)), birdPos(~isnan(birdPos)), find(isnan(birdPos)));
    lurePos(isnan(lurePos)) = pchip(find(~isnan(lurePos)), lurePos(~isnan(lurePos)), find(isnan(lurePos)));

    %Computes principal component coefficients of lure trajectory, 
    %such that the first two principal components define the ground plane.
    COEFF=pca(lurePos); COEFF=-COEFF;   %Reversing sign of COEFF avoids problems with wrapping of angles
                                        %arising from Matlab's spherical coordinate definitions.
    
    %Rotates bird and lure position data into coordinate system defined
    %by principal components of lure.
    birdPos=(birdPos-repmat(mean(lurePos),length(lurePos),1))*COEFF;
    lurePos=(lurePos-repmat(mean(lurePos),length(lurePos),1))*COEFF;
    
    %Zeroes any out-of-plane motion, so that code runs a 2D analysis;
    birdPos(:,3)=zeros(length(birdPos),1); %Remove this line for 3D analysis
    lurePos(:,3)=zeros(length(lurePos),1); %Remove this line for 3D analysis
    
    %Creates time signal for fitting spline to position data
    timeSignal=[0:1:length(lurePos)-1]*samplingFrequency^-1;
    
    %Creates upsampled time signal for interpolating spline
    timeSignalUpsampled=[0:upSamplingFactor^-1:length(lurePos)-1]*samplingFrequency^-1; %Time signal for spline interpolation
    
    %Defines tolerance for quintic spline fit to bird and lure position
    tolBird=length(lurePos)*0.04^2; %Tolerance set to RMS error equivalent to diameter of marker (0.04m)
    tolLure=length(lurePos)*0.1^2;  %Tolerance set to RMS error equivalent to RMS error of diameter of lure (0.1m)

    %Fits quintic splines at specified tolerance for bird and lure position data
    birdPosQS1 = spaps(timeSignal,birdPos(:,1),tolBird,ones(length(timeSignal),1),3);
    birdPosQS2 = spaps(timeSignal,birdPos(:,2),tolBird,ones(length(timeSignal),1),3);
    birdPosQS3 = spaps(timeSignal,birdPos(:,3),tolBird,ones(length(timeSignal),1),3);   
    lurePosQS1 = spaps(timeSignal,lurePos(:,1),tolLure,ones(length(timeSignal),1),3);
    lurePosQS2 = spaps(timeSignal,lurePos(:,2),tolLure,ones(length(timeSignal),1),3);
    lurePosQS3 = spaps(timeSignal,lurePos(:,3),tolLure,ones(length(timeSignal),1),3);
    
    %Differentiates splines analytically to obtain spline for velocity
    birdVelQS1= fnder(birdPosQS1,1);
    birdVelQS2= fnder(birdPosQS2,1);
    birdVelQS3= fnder(birdPosQS3,1); 
    lureVelQS1= fnder(lurePosQS1,1);
    lureVelQS2= fnder(lurePosQS2,1);
    lureVelQS3= fnder(lurePosQS3,1);
     
    %Evaluates position and velocity splines at times of upsampled time signal
    lurePosUpsampled=[fnval(lurePosQS1,timeSignalUpsampled)', fnval(lurePosQS2,timeSignalUpsampled)', fnval(lurePosQS3,timeSignalUpsampled)'];
    lureVelUpsampled=[fnval(lureVelQS1,timeSignalUpsampled)', fnval(lureVelQS2,timeSignalUpsampled)', fnval(lureVelQS3,timeSignalUpsampled)'];
    birdPosUpsampled=[fnval(birdPosQS1,timeSignalUpsampled)', fnval(birdPosQS2,timeSignalUpsampled)', fnval(birdPosQS3,timeSignalUpsampled)'];
    birdVelUpsampled=[fnval(birdVelQS1,timeSignalUpsampled)', fnval(birdVelQS2,timeSignalUpsampled)', fnval(birdVelQS3,timeSignalUpsampled)'];
    
    %Calculates bird's speed from upsampled velocity data
    birdSpeed=sqrt(sum(birdVelUpsampled.^2,2));
    
    %% Kernel of simulation code
    
    %Initialises counter for looping through different delays
    delayCounter=1;
    
    %Initialises guidance constants N and K for optimisation
    N=0; K=0; 
    
    %Loop through all fitted values of delay, at resolution equivalent
    %to original sampling interval
    for tau=1:upSamplingFactor:maxDelay
    
    %Display current value of time delay
    disp(strcat('Time delay:',{' '},num2str(tau/(upSamplingFactor*samplingFrequency)),'s'))
    %Uses Nelder-Mead simplex algorithm to solve for values of guidance
    %parameters minimising the mean absolute distance between the measured
    %flight trajectory and that simulated under the guidance law used. See
    %functions themselves for further details.
        if guidanceLaw=='PNP'
                [NK,FVAL,EXITFLAG] = fminsearch(@(NK) goodnessOfFitPNP(birdPosUpsampled,birdVelUpsampled,birdSpeed,lurePosUpsampled,lureVelUpsampled,upSamplingFactor*samplingFrequency,maxDelay,NK,tau),[N K])
                %Stores outcome of optimisation
                N=NK(1); K=NK(2);
                allN(flight,delayCounter)=N;
                allK(flight,delayCounter)=K;
                allError(flight,delayCounter)=FVAL;
        elseif guidanceLaw=='PN'
                [N,FVAL,EXITFLAG] = fminsearch(@(N) goodnessOfFitPN(birdPosUpsampled,birdVelUpsampled,birdSpeed,lurePosUpsampled,lureVelUpsampled,upSamplingFactor*samplingFrequency,maxDelay,N,tau),N)
                %Stores outcome of optimisation
                allN(flight,delayCounter)=N;
                allError(flight,delayCounter)=FVAL;
        elseif guidanceLaw=='PP'
                [K,FVAL,EXITFLAG] = fminsearch(@(K) goodnessOfFitPP(birdPosUpsampled,birdVelUpsampled,birdSpeed,lurePosUpsampled,lureVelUpsampled,upSamplingFactor*samplingFrequency,maxDelay,K,tau),K)
                %Stores outcome of optimisation
                allK(flight,delayCounter)=K;
                allError(flight,delayCounter)=FVAL;
        end
  
    %Updates step counter for delay
    delayCounter=delayCounter+1;

    end
    
    %% Identification of overall optimum for flight
    
    %Identifies row index of overall optimum
    [~,bestDelay]=min(allError(flight,:));
    
    %Finds corresponding best-fitting values of guidance constant(s), and
    %re-fits simulation with these parameters
    if guidanceLaw=='PNP'
        %Extracts best-fitting guidance constants
        N=allN(flight,bestDelay);
        K=allK(flight,bestDelay);
        NK=[N K];
        %Stores optimum for flight as [error tau N K]
        optima(flight,:)=[allError(flight,bestDelay) (1+(bestDelay-1)*upSamplingFactor)/(samplingFrequency*upSamplingFactor) N K];
        %Simulates flight trajectory at optimum
        simPos=fitPNP(birdPosUpsampled,birdVelUpsampled,birdSpeed,lurePosUpsampled,lureVelUpsampled,upSamplingFactor*samplingFrequency,maxDelay,NK,(1+(bestDelay-1)*upSamplingFactor));
        %Saves summary of optimisation
        save resultsOfOptimisation allN allK allError optima
     elseif guidanceLaw=='PN'
        %Extracts best-fitting guidance constants
        N=allN(flight,bestDelay);
        %Stores optimum for flight as [error tau N]
        optima(flight,:)=[allError(flight,bestDelay) (1+(bestDelay-1)*upSamplingFactor)/(samplingFrequency*upSamplingFactor) N];
        %Simulates flight trajectory at optimum
        simPos=fitPN(birdPosUpsampled,birdVelUpsampled,birdSpeed,lurePosUpsampled,lureVelUpsampled,upSamplingFactor*samplingFrequency,maxDelay,N,(1+(bestDelay-1)*upSamplingFactor));
        %Saves summary of optimisation
        save resultsOfOptimisation allN allError optima
     elseif guidanceLaw=='PP'
        %Extracts best-fitting guidance constants
        K=allK(flight,bestDelay);
        %Stores optimum for flight as [error tau K]
        optima(flight,:)=[allError(flight,bestDelay) (1+(bestDelay-1)*upSamplingFactor)/(samplingFrequency*upSamplingFactor) K];
        %Simulates flight trajectory at optimum
        simPos=fitPP(birdPosUpsampled,birdVelUpsampled,birdSpeed,lurePosUpsampled,lureVelUpsampled,upSamplingFactor*samplingFrequency,maxDelay,K,(1+(bestDelay-1)*upSamplingFactor));
        %Saves summary of optimisation
        save resultsOfOptimisation allK allError optima
    end
    
%% Plots simulated (magenta) and measured (blue) flight trajectories
figure(flight)
plot(birdPosUpsampled(:,1),birdPosUpsampled(:,2),'b')
hold on
plot(lurePosUpsampled(:,1),lurePosUpsampled(:,2),'r')
plot(simPos(:,1),simPos(:,2),'m')
axis equal

end
