# Supplementary material for: Hawks steer attacks using a guidance system tuned for close pursuit of erratically manoeuvring targets
Source: Nat Commun. 2019 Jun 11;10:2462. doi: 10.1038/s41467-019-10454-z (PMC6560099; doi:10.1038/s41467-019-10454-z)
Supplement: Supplementary file 7 — Supplementary Data 1 [file 41467_2019_10454_MOESM7_ESM.zip › SupplementaryData1/README.txt]

This README file provides details of all of the other files contained within Supplementary Data 1 for the paper ÒHawks steer attacks using a guidance system tuned for close pursuit of erratically maneuvering targetsÓ published in Nature Communications by Caroline H. Brighton and Graham K. Taylor (2019).  

trajectoryData.mat 	The data are stored in the MATLAB structure array trajectoryData. This structure has two fields: the 50 cells of trajectoryData.bird contain the 3D position data for n=5 HarrisÕ Hawks Parabuteo unicinctus over 50 flights; the corresponding elements of trajectoryData.lure contains the accompanying 3D position data for the lure.  Cells {1,1:10} contain the 10 flights from the individual referred to as ÒSpitfireÓ in the paper, and similarly for the individuals referred to as ÒAggyÓ {1,11:20}, ÒJakeÓ {1,21:30}, ÒFindoÓ {1,31:40}, and ÒRubyÓ {1,41:50}. All position data are sampled at 250Hz, and are expressed in units of metres in an arbitrary Cartesian coordinate system that may vary between flights. The tests were conducted on sloping ground, and the track of the lure defines the ground plane. For flight trajectories containing a near-miss before eventual capture of the lure, the row index of the near-miss is given in the corresponding row of the matrix indexOfNearMiss.

fitPN.m	MATLAB function simulating trajectory of an attacker in pursuit of a target, whose steering is commanded by a proportional navigation (PN) guidance law, given knowledge of the complete time-history of the targetÕs motion, and of the pursuerÕs groundspeed, initial track angle, and initial position. See function help for details.

fitPP.m	MATLAB function simulating trajectory of an attacker in pursuit of a target, whose steering is commanded by a proportional pursuit (PP) guidance law, given knowledge of the complete time-history of the targetÕs motion, and of the pursuerÕs groundspeed, initial track angle, and initial position. See function help for details.

fitPNP.m	MATLAB function simulating trajectory of an attacker in pursuit of a target, whose steering is commanded by a mixed guidance law combining elements of PN and PP, given knowledge of the complete time-history of the targetÕs motion, and of the pursuerÕs groundspeed, initial track angle, and initial position. See function help for details.

goodnessOfFitPN.m	MATLAB function outputting prediction error of trajectory simulated by function fitPN.m, defined as the mean absolute distance between the simulated and measured trajectories for all time points.

goodnessOfFitPP.m	MATLAB function outputting prediction error of trajectory simulated by function fitPP.m, defined as the mean absolute distance between the simulated and measured trajectories for all time points.

goodnessOfFitPNP.m	MATLAB function outputting prediction error of trajectory simulated by function fitPNP.m, defined as the mean absolute distance between the simulated and measured trajectories for all time points.

optimizationCode.m	MATLAB script provided to show how the supplied functions were used to optimise the fitted guidance constants and time delay under a PN or PP guidance law fitted independently for each flight.

fitGlobalPNP.m	MATLAB script provided to show how the supplied functions were used to optimise the fitted guidance constants and time delay under a mixed guidance law fitted globally for all flights.
