# Supplementary material for: Hawks steer attacks using a guidance system tuned for close pursuit of erratically manoeuvring targets
Source: Nat Commun. 2019 Jun 11;10:2462. doi: 10.1038/s41467-019-10454-z (PMC6560099; doi:10.1038/s41467-019-10454-z)
Supplement: Supplementary file 7 — Supplementary Data 1 [file 41467_2019_10454_MOESM7_ESM.zip › SupplementaryData1/fitGlobalPNP.m]

%This code is provided as an example of how the supplied functions may be
%used to optimise the fitted guidance constants and time delay in a PN, PP,
%or PNP model of steering, globally for all flights. 
    %The code is not itself optimised, and will take a long time to run.

%Copyright. Graham K. Taylor & Caroline H. Brighton, University of Oxford, November 2018.

%Load in dataset
load trajectoryData

%Set guidance law as either 'PP' (Proportional Pursuit), 'PN' (Proportional Navigation)
%or 'PNP' (Proportional Navigation-Pursuit). 
guidanceLaw='PNP';

%% Definitions

%Sampling frequency of data (Hz)
samplingFrequency=250;
%Upsampling factor, set to a default value of 64
upSamplingFactor=64;    %This factor determines the integration step size. 
                        %Setting this to a smaller value will speed up the
                        %code, but will reduce the accuracy of integration.
                        %One approach to optimising this factor is to begin
                        %with a small initial value, then to double it, and
                        %to keep doing so until the solutions that the code
                        %provides remain stable to the desired precision.
%Maximum time delay (s)
maximumDelay=0.404;     %This value determines the starting point of the 
                        %simulations, which all begin at this time after 
                        %the start of the flight, to ensure that the same
                        %section of flight is compared for different
                        %time delays.
%Maximum time delay (number of upsampled time steps)
maxDelay=maximumDelay*samplingFrequency*upSamplingFactor+1;
%Creates options for optimisation (defaults may be modified here if required)
options=optimset('fminsearch');

%Creates empty matrices for speed
allError=nan(50,11,21,21);
allN=nan(50,11,21,21);
allK=nan(50,11,21,21);
allDelay=nan(50,11,21,21);

for flight=1:50

    %Display flight number
    disp(strcat('Flight number:',{' '},num2str(flight)))
    %% Initial processing of position data
    
    %Defines positions of bird and lure
    birdPos=trajectoryData.bird{1,flight};
    lurePos=trajectoryData.lure{1,flight};
     
    %Identifies beginning and end of tracking
    startOfTracking=find(isnan(birdPos(:,1)+lurePos(:,1))==0, 1, 'first'); 
    endOfTracking=find(isnan(birdPos(:,1)+lurePos(:,1))==0, 1, 'last');
    
    %Brings end time of tracking forward to first near miss,
    %for those flights on which this occurs
    if flight==2 || flight==5 || flight==6 || flight==18 || flight==24 || flight==30 || flight==35 || flight==38 || flight==41 || flight==43 || flight==44 || flight==46 || flight==47 || flight==50
        endOfTracking=indexOfNearMiss(flight);
    end
        
    %Cuts data to start and end of tracking
    birdPos=birdPos(startOfTracking:endOfTracking,:);
    lurePos=lurePos(startOfTracking:endOfTracking,:);
    
    %Interpolates missing data points so as to remove NaNs
    birdPos(isnan(birdPos)) = pchip(find(~isnan(birdPos)), birdPos(~isnan(birdPos)), find(isnan(birdPos)));
    lurePos(isnan(lurePos)) = pchip(find(~isnan(lurePos)), lurePos(~isnan(lurePos)), find(isnan(lurePos)));

    %Computes principal component coefficients of lure trajectory, 
    %such that the first two principal components define the ground plane.
    COEFF=pca(lurePos); COEFF=-COEFF;   %Reversing sign of COEFF avoids problems with wrapping of angles
                                        %arising from Matlab's spherical coordinate definitions.
    
    %Rotates bird and lure position data into coordinate system defined
    %by principal components of lure.
    birdPos=(birdPos-repmat(mean(lurePos),length(lurePos),1))*COEFF;
    lurePos=(lurePos-repmat(mean(lurePos),length(lurePos),1))*COEFF;
    
    %Zeroes any out-of-plane motion, so that code runs a 2D analysis;
    birdPos(:,3)=zeros(length(birdPos),1); %Remove this line for 3D analysis
    lurePos(:,3)=zeros(length(lurePos),1); %Remove this line for 3D analysis
    
    %Creates time signal for fitting spline to position data
    timeSignal=[0:1:length(lurePos)-1]*samplingFrequency^-1;
    
    %Creates upsampled time signal for interpolating spline
    timeSignalUpsampled=[0:upSamplingFactor^-1:length(lurePos)-1]*samplingFrequency^-1; %Time signal for spline interpolation
    
    %Defines tolerance for quintic spline fit to bird and lure position
    tolBird=length(lurePos)*0.04^2; %Tolerance set to RMS error equivalent to diameter of marker (0.04m)
    tolLure=length(lurePos)*0.1^2;  %Tolerance set to RMS error equivalent to RMS error of diameter of lure (0.1m)

    %Fits quintic splines at specified tolerance for bird and lure position data
    birdPosQS1 = spaps(timeSignal,birdPos(:,1),tolBird,ones(length(timeSignal),1),3);
    birdPosQS2 = spaps(timeSignal,birdPos(:,2),tolBird,ones(length(timeSignal),1),3);
    birdPosQS3 = spaps(timeSignal,birdPos(:,3),tolBird,ones(length(timeSignal),1),3);   
    lurePosQS1 = spaps(timeSignal,lurePos(:,1),tolLure,ones(length(timeSignal),1),3);
    lurePosQS2 = spaps(timeSignal,lurePos(:,2),tolLure,ones(length(timeSignal),1),3);
    lurePosQS3 = spaps(timeSignal,lurePos(:,3),tolLure,ones(length(timeSignal),1),3);
    
    %Differentiates splines analytically to obtain spline for velocity
    birdVelQS1= fnder(birdPosQS1,1);
    birdVelQS2= fnder(birdPosQS2,1);
    birdVelQS3= fnder(birdPosQS3,1); 
    lureVelQS1= fnder(lurePosQS1,1);
    lureVelQS2= fnder(lurePosQS2,1);
    lureVelQS3= fnder(lurePosQS3,1);
     
    %Evaluates position and velocity splines at times of upsampled time signal
    lurePosUpsampled=[fnval(lurePosQS1,timeSignalUpsampled)', fnval(lurePosQS2,timeSignalUpsampled)', fnval(lurePosQS3,timeSignalUpsampled)'];
    lureVelUpsampled=[fnval(lureVelQS1,timeSignalUpsampled)', fnval(lureVelQS2,timeSignalUpsampled)', fnval(lureVelQS3,timeSignalUpsampled)'];
    birdPosUpsampled=[fnval(birdPosQS1,timeSignalUpsampled)', fnval(birdPosQS2,timeSignalUpsampled)', fnval(birdPosQS3,timeSignalUpsampled)'];
    birdVelUpsampled=[fnval(birdVelQS1,timeSignalUpsampled)', fnval(birdVelQS2,timeSignalUpsampled)', fnval(birdVelQS3,timeSignalUpsampled)'];
    
    %Calculates bird's speed from upsampled velocity data
    birdSpeed=sqrt(sum(birdVelUpsampled.^2,2));
    
   
%%%%%%%%%%%%%%%%%%%%%%%%%%%%%%%%%%%%%%%%%%%%%%%%%%%%
%PNP SIMULATION
%%%%%%%%%%%%%%%%%%%%%%%%%%%%%%%%%%%%%%%%%%%%%%%%%%%%
 

NCount=1;

for N=[0:0.1:2]
    
    KCount=1;

    for K=[0:0.1:2]
    flight
    NK=[N K]
    delayCount=1;

        for tau=1:2.5*upSamplingFactor:25*upSamplingFactor+1
       
            FVAL=goodnessOfFitPNP(birdPosUpsampled,birdVelUpsampled,birdSpeed,lurePosUpsampled,lureVelUpsampled,upSamplingFactor*samplingFrequency,maxDelay,NK,tau);
            %saving values
            allError(flight,delayCount,NCount,KCount)=FVAL;
            allN(flight,delayCount,NCount,KCount)=N;
            allK(flight,delayCount,NCount,KCount)=K;
            allDelay(flight,delayCount,NCount,KCount)=(tau-1)/(upSamplingFactor*samplingFrequency);
            
        %Step counter for delay
        delayCount=delayCount+1;

        end
        KCount=KCount+1;
        
    end
    
    NCount=NCount+1;
end

save PNPglobaloutputFine allN allK allDelay allError
    
end

%Computes median prediction error for each combination of guidance parameters
medianError=median(allError,1);

%Creates indexing variables for the three guidance parameters
indexK=allK(1,:,:,:);
indexN=allN(1,:,:,:);
indexDelay=allDelay(1,:,:,:);

%Vectorizes median error and indexing variables for convenience
vecMedianError=medianError(:);
vecIndexK=indexK(:);
vecIndexN=indexN(:);
vecIndexDelay=indexDelay(:);

%Identifies minimum of the median prediction error, 
%and its corresponding row index
[minError, indexMinError] = min(vecMedianError);

%Identifies best-fitting guidance parameters, as those giving the lowest
%median prediction error
bestK=vecIndexK(indexMinError);
bestN=vecIndexN(indexMinError);
bestDelay=vecIndexDelay(indexMinError);


%Plots optimization surfaces as slices at optimum through hypersurface 
%defined by K, N, delay, and median prediction error.

figure(1)
Tri=delaunay(vecIndexN(vecIndexDelay==bestDelay),vecIndexK(vecIndexDelay==bestDelay));
p=trisurf(Tri,vecIndexN(vecIndexDelay==bestDelay),vecIndexK(vecIndexDelay==bestDelay),vecMedianError(vecIndexDelay==bestDelay));
shading interp
set(p,'edgecolor','black')
hold on
plot3(bestN,bestK,minError+0.01,'.r', 'MarkerSize',20)
xlabel('N')
ylabel('K')
zlabel('median prediction error')

figure(2)
Tri=delaunay(vecIndexN(vecIndexK==bestK),vecIndexDelay(vecIndexK==bestK));
p=trisurf(Tri,vecIndexN(vecIndexK==bestK),vecIndexDelay(vecIndexK==bestK),vecMedianError(vecIndexK==bestK));
shading interp
set(p,'edgecolor','black')
hold on
plot3(bestN,bestDelay,minError+0.01,'.r', 'MarkerSize',20)
xlabel('N')
ylabel('delay')
zlabel('median prediction error')

figure(3)
Tri=delaunay(vecIndexK(vecIndexN==bestN),vecIndexDelay(vecIndexN==bestN));
p=trisurf(Tri,vecIndexK(vecIndexN==bestN),vecIndexDelay(vecIndexN==bestN),vecMedianError(vecIndexN==bestN));
shading interp
set(p,'edgecolor','black')
hold on
plot3(bestK,bestDelay,minError+0.01,'.r','MarkerSize',20)
xlabel('K')
ylabel('delay')
zlabel('median prediction error')
